# Supplementary material for: Bifurcation and Pattern Symmetry Selection in Reaction-Diffusion Systems with Kinetic Anisotropy
Source: Sci Rep. 2019 May 24;9:7835. doi: 10.1038/s41598-019-44303-2 (PMC6534577; doi:10.1038/s41598-019-44303-2)
Supplement: Supplementary file 2 — SI LaTeX File [file 41598_2019_44303_MOESM2_ESM.zip]

Archive with 9 entries (8 files):
- figS1.png
- __MACOSX/
- __MACOSX/._figS1.png
- figS2.png
- __MACOSX/._figS2.png
- figS3.png
- __MACOSX/._figS3.png
- SI.tex
- __MACOSX/._SI.tex
